# Supplementary material for: Can Small Molecules Provide Clues on Disease Progression in Cerebrospinal Fluid from Mild Cognitive Impairment and Alzheimer’s Disease Patients?
Source: Environ Sci Technol. 2024 Feb 19;58(9):4181–92. doi: 10.1021/acs.est.3c10490 (PMC10919072; doi:10.1021/acs.est.3c10490)
Supplement: Supplementary file 2 — es3c10490_si_002.xlsx [file es3c10490_si_002.xlsx]

## Sheet: S Contents
Suppporting Information for:
Can Small Molecules Provide Clues on Disease Progression in Cerebrospinal Fluid from Mild Cognitive Impairment and Alzheimer’s Disease Patients?
Begoña Talavera Andújar1, Arnaud Mary1 , Carmen Venegas1, Tiejun Cheng2, Leonid Zaslavsky2, Evan E. Bolton2, Michael T. Heneka1, Emma L. Schymanski1*
1 Luxembourg Centre for Systems Biomedicine (LCSB), University of Luxembourg, Avenue du Swing 6, L-4367 Belvaux, Luxembourg
2 National Center for Biotechnology Information, National Library of Medicine, National Institutes of Health, Bethesda, MD 20894, USA
*Corresponding authors: BTA: begona.talavera@uni.lu and ELS: emma.schymanski@uni.lu
This supporting information file contains 15 tables, see detailed overview below. Additional supporting information (text, 18 figures, links to code & repositories) is available in a word file.
Contents
Table #	Code	Caption
Table S1	Clinical information	Detailed clinical information of the studied groups.
Table S2	IS list	List of Internal Standards (IS) spiked during the CSF sample preparation. First, a stock solution of 50 mg/L was created by solving all the chemicals in Milli-Q water. Then, an intermediate stock solution of 0.5 mg/L was prepared by diluting the previous one in EtOH.Average peak intensity and retention time across the 30 samples is displayed. ND: non-detected, RSD: relative standard deviation.
Table S3	Chemical standards	Chemical standards spiked in the aCSF, also used for determining Level 1 identifications. Note that not all the Level 1 features are contained here since some standards were injected after the injection of the actual CSF samples.
Table S4	MeSH codes	Summary of MeSH codes selected for the development of the database used in patRoon. The number of CIDs, and related disorder are shown in the second and third columns respectively.
Table S5	MS-DIAL parameters	Parameters employed for the non-target analysis with MS-DIAL.
Table S6	identification Levels	Identification confidence level system used to annotate the chemicals with MS-DIAL and MS-FINDER approaches.
Table S7	Target bile acids	Compound names of the standards bile acids employed in the assay. 10 μM for each compound was prepared in an internal standard (IS) solution of UDCA-D4 in MeCN.
Table S8	patRoon suspect screening screening features	Annotated compounds by suspect screening using different suspect lists ("SUSPECT LIST" column). Table S8.1 includes Level 1-3 while Table S8.2 summarizes the Level 5 features. Note that no Level 4 features were found.
Table S9	patRoon non-target screening	Annotated compounds by patRoon non-target screening using the PubChemLite for Exposomics (PCL) list. Note that only level 1 to 3 compounds are included here. HMDB category and subcategories are indicated. PubChem pathway information column indicates whether a compound has Pathway information ("yes") being potentially endogenous. Last columns indicate the ANOVA multiple comparison p-values. rt: re…
Table S10	MS-DIAL features	Annotated compounds by MS-DIAL using the public MSPs libraries. Note that only level 1 to 3 compounds are included here. HMDB category and subcategories are indicated. PubChem pathway information column indicates whether a compound has Pathway information ("yes") being potentially endogenous. Last columns indicate the ANOVA multiple comparison p-values. rt: retention time, IL: identification leve…
Table S11	ChemRICH resutls	Chemical similarity enrichment analysis (ChemRICH) results.
Table S12	Bile acids quantified	Bile acids quantified in the CSF samples. First three columns show the average concentration in each of the groups ± SD, next columns show the ANOVA resutls and last columns display the bile acid concentrations in each of the samples tested. Compounds are ordered by the p-value result (smallest to largest). SD: Standard deviation.
Table S13	Linear model ND	Results of linear models considering only the ND information.
Table S14	Linear model MCI	Results of linear models considering only the MCI information.
Table S15	Linear model AD	Results of linear models considering only the AD information.

## Sheet: S1 Clinical information
Table S1. Detailed clinical information of the studied groups.
(*) NfL concentrations of NfL for ND patient #1 could not be measured, denoted as "NA".
Group	Aβ42 (pg/mL)	Aβ40 (pg/mL)	Aβ42 / 40 Ratio	p-Tau (pg/mL)	t-Tau (pg/mL)	*NfL (pg/mL)	Sex (f: female, m: male)	Age (years)
AD	228	6300	0.0361905	148.8	837	604	f	54
AD	39	1314	0.0296804	103.8	586	396	f	68
AD	453	5820	0.0778351	27	251	7076	f	69
AD	291	5322	0.0546787	87.3	458	944	m	58
AD	162	4695	0.0345048	44.7	254	396	f	77
AD	267	6150	0.0434146	67.5	366	612	m	73
AD	309	9027	0.0342306	133.8	784	972	f	78
AD	330	9060	0.0364238	156.6	781	380	f	49
AD	135	3831	0.0352388	113.1	688	800	f	86
AD	204	4878	0.0418204	75.9	487	1020	f	87
MCI	594	9429	0.0629971	46.2	390	788	m	74
MCI	450	5622	0.0800427	24.6	218	320	m	65
MCI	510	6843	0.0745287	39	305	436	m	52
MCI	510	6972	0.0731497	42	318	384	m	56
MCI	291	4278	0.0680224	19.5	164	464	m	55
MCI	222	4074	0.0544919	27.9	228	440	m	66
MCI	195	5040	0.0386905	45.9	312	348	f	74
MCI	468	7263	0.0644362	45.3	387	1140	m	73
MCI	318	4329	0.0734581	26.4	315	488	m	61
MCI	300	5952	0.0504032	53.7	315	704	m	84
ND	123	2898	0.0424431	22.2	180	NA	f	63
ND	372	4743	0.0784314	33	279	680	m	75
ND	432	5547	0.0778799	32.1	278	92	f	18
ND	282	4026	0.0700447	21	185	232	m	63
ND	135	1782	0.0757576	12	146	88	f	56
ND	444	5901	0.0752415	23.4	177	128	f	39
ND	300	3957	0.075815	22.2	371	348	m	56
ND	474	6033	0.0785679	39.6	310	236	f	38
ND	123	1845	0.0666667	15	200	164	m	61
ND	249	3702	0.0672609	24.6	243	644	f	63

## Sheet: S2 IS list
Table S2. List of Internal Standards (IS) spiked during the CSF sample preparation. First, a stock solution of 50 mg/L was created by solving all the chemicals in Milli-Q water. Then, an intermediate stock solution of 0.5 mg/L was prepared by diluting the previous one in EtOH.Average peak intensity and retention time across the 30 samples is displayed. ND: non-detected, RSD: relative standard dev…
*Recoveries (%) of all the IS were calculated using the mean of the peak intensities across all the samples (n=30) and comparing it with the mean of the peak intensities in the extraction blanks, with the next equation: recovery (%) = (mean peak intensity samples/ mean peak intensities extraction blanks)*100
			ESI (+)							ESI (-)
Chemical name	Exact mass	InChIKey	[M+H]+	RT (HILIC)	RT (RPLC)	Mean peak intensity ± RSD (HILIC)	Mean peak intensity ± RSD (RPLC)	Recovery (%) (HILIC)	Recovery (%) (RPLC)	[M-H]-	RT (HILIC)	RT (RPLC)	Mean peak intensity ± RSD (HILIC)	Mean peak intensity ± RSD (RPLC)	Recovery (%) (HILIC)	Recovery (%) (RPLC)
Melamine-13C3-15N3	132.067	JDSHMPZPIAZGSV-IDEBNGHGSA-N	133.074	4.62	1.91	72592123 ± 7.13	9059609.7± 9.2	76.45	7.54	131.059	ND	ND	ND	ND	ND	ND
Carbendazim-D4	195.095	TWFZGCMQGLPBSX-QFFDRWTDSA-N	196.102	1.89	9.36	109295963± 14.91	164788953.3± 6.1	81.78	134.04	194.087	ND	ND	ND	ND	ND	ND
Sucralose-D6	402.052	BAQAVOSOZGMPRM-GCUTWYSWSA-N	403.059	ND	ND	ND	ND	ND	ND	401.045	2.65	11.41	1797009.3±7.68	856136.1±7.21	86.9	92.92
5-Methyl-Benzotriazole-D6	139.102	LRUDIIUSNGCQKF-RLTMCGQMSA-N	140.109	1.92	13.41	139665590± 7.36	795977030± 4.8	103.81	96.04	138.094	1.93	13.39	77946806.0±6.86	32793392.0±4.6	89.14	90.87
Neotame-D3	381.234	HLIAVLHNDJUHFG-RYPTXDJRSA-N	382.242	1.66	15.91	11202847.23± 59.73	40975501.6± 17.8	11.15	37.28	380.227	1.67	15.87	545608.1±71.14	2302106.1±35.16	7.54	17.17
Metolachlor-D6	289.172	WVQBLGZPHOPPFO-XCPSXBTFSA-N	290.179	1.53	17.9	2822078.23 17.42	6922110.23± 36.04	55.91	48.23	288.164	ND	ND	ND	ND	ND	ND
5-Fluorouracil-13C,15N2	133.015	GHASVSINZRGABV-XZQGXACKSA-N	134.023	ND	2.31	ND	888538.61± 21.02	ND	111.57	132.008	2.97	2.37	57838032.7±4.03	24485557.33±11.31	93.14	55.09
Torsemide-D7	355.17	NGBFQHCMQULJNZ-UENXPIBQSA-N	356.177	1.68	14.48	207975923.33± 4.83	282078483.33±8.05	95.25	109.11	354.162	1.68	14.41	42814820.0±7.75	34770798.0±7.05	98.93	98.8
Triclosan-D3	290.97	XEFQLINVKFYRCS-UXHGNOADSA-N	291.977	ND	ND	ND	ND	ND	ND	289.963	1.68	19.17	11766162.7±8.2	30040470.0±7.01	133.54	123.42
Carbamazepine-D10	246.158	FFGPTBGBLSHEPO-LHNTUAQVSA-N	247.165	1.74	15.38	211822900.00± 5.81	277972400± 6.71	98.32	95.86	245.15	ND	ND	ND	ND	ND	ND

## Sheet: S3 Chemical standards
Table S3. Chemical standards spiked in the aCSF, also used for determining Level 1 identifications. Note that not all the Level 1 features are contained here since some standards were injected after the injection of the actual CSF samples. "YES" for the identified chemicals, 'NO"for the chemicals not identified.
*Isomers that could not be differentiated
Chemical name	Monoisotopic mass	InChIKey	RPLC	HILIC
2-Aminobenzoic acid	137.048	RWZYAGGXGHYGMB-UHFFFAOYSA-N	YES	YES
2-Hydroxybutyric acid	104.047	AFENDNXGAFYKQO-UHFFFAOYSA-N	YES	YES
2-Ketobutyric acid	102.032	TYEYBOSBBBHJIV-UHFFFAOYSA-N	YES	YES
3-Hydroxyanthranilic acid	153.043	WJXSWCUQABXPFS-UHFFFAOYSA-N	YES	YES
3-Indolebutyric acid	203.095	JTEDVYBZBROSJT-UHFFFAOYSA-N	YES	YES
3-Indoleglyoxylic acid	189.043	DWLVFWDCSFTDOD-UHFFFAOYSA-N	YES	YES
3-Methylindole	131.073	ZFRKQXVRDFCRJG-UHFFFAOYSA-N	YES	YES
3-Phosphoglyceric acid	185.993	OSJPPGNTCRNQQC-UHFFFAOYSA-N	NO	NO
3,4-Dihydroxybenzeneacetic acid	168.042	CFFZDZCDUFSOFZ-UHFFFAOYSA-N	YES	YES
5-Hydroxy-L-tryptophan	220.085	LDCYZAJDBXYCGN-VIFPVBQESA-N	YES	YES
5-Hydroxyindoleacetic acid	191.058	DUUGKQCEGZLZNO-UHFFFAOYSA-N	YES	YES
5-Methyl-Tryptophan	218.106	HUNCSWANZMJLPM-UHFFFAOYSA-N	YES	YES
6-Phosphogluconic acid	276.025	BIRSGZKFKXLSJQ-SQOUGZDYSA-N	NO	NO
Adenine	135.054	GFFGJBXGBJISGV-UHFFFAOYSA-N	YES	YES
Adenosine monophosphate	347.063	UDMBCSSLTHHNCD-KQYNXXCUSA-N	YES	YES
Adenosine triphosphate	506.996	ZKHQWZAMYRWXGA-KQYNXXCUSA-N	NO	NO
ADP	235.001	WRUUGTRCQOWXEG-UHFFFAOYSA-N	NO	NO
Betaine	117.079	KWIUHFFTVRNATP-UHFFFAOYSA-N	YES	YES
Cadaverine	102.116	VHRGRCVQAFMJIZ-UHFFFAOYSA-N	NO	NO
CDP	299.083	ANTSCNMPPGJYLG-UHFFFAOYSA-N	NO	NO
Choline	104.107	OEYIOHPDSNJKLS-UHFFFAOYSA-N	YES	YES
cis-Aconitic acid	174.016	GTZCVFVGUGFEME-IWQZZHSRSA-N	YES	YES
Citric acid	192.027	KRKNYBCHXYNGOX-UHFFFAOYSA-N	YES	YES
Citrulline	175.096	RHGKLRLOHDJJDR-BYPYZUCNSA-N	NO	NO
Creatine	131.069	CVSVTCORWBXHQV-UHFFFAOYSA-N	YES	YES
Creatinine	113.059	DDRJAANPRJIHGJ-UHFFFAOYSA-N	YES	YES
Cytidine monophosphate	323.052	IERHLVCPSMICTF-XVFCMESISA-N	YES	YES
Cytidine triphosphate	482.985	PCDQPRRSZKQHHS-XVFCMESISA-N	NO	NO
Cytosine	111.043	OPTASPLRGRRNAP-UHFFFAOYSA-N	YES	YES
D-Erythrose 4-phosphate	200.009	NGHMDNPXVRFFGS-IUYQGCFVSA-N	NO	NO
D-Fructose*	180.063	BJHIKXHVCXFQLS-UYFOZJQFSA-N	YES	YES
D-Galactose*	180.063	GZCGUPFRVQAUEE-KCDKBNATSA-N	YES	YES
D-Glucose*	180.063	WQZGKKKJIJFFOK-GASJEMHNSA-N	YES	YES
D-Mannose*	180.063	WQZGKKKJIJFFOK-HXXWWLAQNA-N	YES	YES
Desaminotyrosine	166.063	NMHMNPHRMNGLLB-UHFFFAOYSA-N	YES	YES
Fructose 1,6-bisphosphate	339.996	RNBGYGVWRKECFJ-ARQDHWQXSA-N	YES	NO
Fumaric acid	116.011	VZCYOOQTPOCHFL-OWOJBTEDSA-N	YES	NO
gamma-Glutamylcysteine	250.062	RITKHVBHSGLULN-WHFBIAKZSA-N	YES	YES
Glucose-1-phosphate	260.03	HXXFSFRBOHSIMQ-VFUOTHLCSA-N	YES	YES
Glutathione	307.084	RWSXRVCMGQZWBV-WDSKDSINSA-N	YES	YES
Glycine	75.032	DHMQDGOQFOQNFH-UHFFFAOYSA-N	NO	NO
Guanine	151.049	UYTPUPDQBNUYGX-UHFFFAOYSA-N	YES	YES
Guanosine diphosphate	443.024	QGWNDRXFNXRZMB-UUOKFMHZSA-N	NO	NO
Guanosine monophosphate	363.058	RQFCJASXJCIDSX-UUOKFMHZSA-N	YES	YES
Guanosine triphosphate	522.991	XKMLYUALXHKNFT-UUOKFMHZSA-N	NO	NO
Homocysteine	135.035	FFFHZYDWPBMWHY-VKHMYHEASA-N	YES	YES
Hydroxykynurenine	224.08	VCKPUUFAIGNJHC-UHFFFAOYSA-N	YES	YES
Indole	117.058	SIKJAQJRHWYJAI-UHFFFAOYSA-N	YES	YES
Indole-3-acetamide	174.079	ZOAMBXDOGPRZLP-UHFFFAOYSA-N	YES	YES
Indole-3-carboxaldehyde	268.081	UGQMRVRMYYASKQ-KQYNXXCUSA-N	YES	YES
Indole-3-carboxylic acid	161.048	KMAKOBLIOCQGJP-UHFFFAOYSA-N	YES	YES
Indole-3-propionic acid	189.079	GOLXRNDWAUTYKT-UHFFFAOYSA-N	YES	YES
Indoleacetaldehyde	159.068	WHOOUMGHGSPMGR-UHFFFAOYSA-N	YES	YES
Indoleacetic acid	175.063	SEOVTRFCIGRIMH-UHFFFAOYSA-N	YES	YES
Indoleacrylic acid	187.063	PLVPPLCLBIEYEA-AATRIKPKSA-N	YES	YES
Indolelactic acid	205.074	XGILAAMKEQUXLS-UHFFFAOYSA-N	YES	YES
Indolepyruvate	203.058	RSTKLPZEZYGQPY-UHFFFAOYSA-N	YES	YES
Inosinic acid	348.047	GRSZFWQUAKGDAV-KQYNXXCUSA-N	NO	NO
Isocitric acid	192.027	ODBLHEXUDAPZAU-ZAFYKAAXSA-N	YES	YES
Itaconic acid	130.027	LVHBHZANLOWSRM-UHFFFAOYSA-N	YES	YES
Kynurenic acid	189.043	HCZHHEIFKROPDY-UHFFFAOYSA-N	YES	YES
L-Acetylcarnitine	203.116	RDHQFKQIGNGIED-MRVPVSSYSA-N	NO	NO
L-Alanine*	89.0477	QNAYBMKLOCPYGJ-REOHCLBHSA-N	YES	YES
L-Arginine	174.112	ODKSFYDXXFIFQN-BYPYZUCNSA-N	YES	YES
L-Asparagine	132.053	DCXYFEDJOCDNAF-REOHCLBHSA-N	NO	YES
L-Aspartic acid	133.038	CKLJMWTZIZZHCS-REOHCLBHSA-N	YES	YES
L-Carnitine	161.105	PHIQHXFUZVPYII-ZCFIWIBFSA-N	YES	YES
L-Cystathionine	222.067	ILRYLPWNYFXEMH-WHFBIAKZSA-N	YES	YES
L-Cysteine	121.02	XUJNEKJLAYXESH-REOHCLBHSA-N	NO	YES
L-Cystine	240.024	LEVWYRKDKASIDU-IMJSIDKUSA-N	NO	YES
L-Glutamic acid	147.053	WHUUTDBJXJRKMK-VKHMYHEASA-N	YES	YES
L-Glutamine	146.069	ZDXPYRJPNDTMRX-VKHMYHEASA-N	NO	NO
L-Histidine	155.069	HNDVDQJCIGZPNO-YFKPBYRVSA-N	YES	YES
L-Isoleucine*	131.095	AGPKZVBTJJNPAG-WHFBIAKZSA-N	YES	YES
L-Kynurenine	208.085	YGPSJZOEDVAXAB-QMMMGPOBSA-N	YES	YES
L-Leucine*	131.095	ROHFNLRQFUQHCH-YFKPBYRVSA-N	YES	YES
L-Lysine	146.106	KDXKERNSBIXSRK-YFKPBYRVSA-N	YES	YES
L-Methionine	149.051	FFEARJCKVFRZRR-BYPYZUCNSA-N	YES	YES
L-Phenylalanine	165.079	COLNVLDHVKWLRT-QMMMGPOBSA-N	YES	YES
L-Proline	115.063	ONIBWKKTOPOVIA-BYPYZUCNSA-N	YES	YES
L-Serine	105.043	MTCFGRXMJLQNBG-REOHCLBHSA-N	NO	YES
L-Threonine	119.058	AYFVYJQAPQTCCC-GBXIJSLDSA-N	YES	YES
L-Tryptophan	204.09	QIVBCDIJIAJPQS-VIFPVBQESA-N	YES	YES
L-Tyrosine	181.074	OUYCCCASQSFEME-QMMMGPOBSA-N	YES	YES
L-Valine	117.079	KZSNJWFQEVHDMF-BYPYZUCNSA-N	YES	YES
Lactic acid	90.0317	JVTAAEKCZFNVCJ-UHFFFAOYSA-N	YES	YES
Malic acid	134.022	BJEPYKJPYRNKOW-UHFFFAOYSA-N	YES	YES
Melatonin	232.121	DRLFMBDRBRZALE-UHFFFAOYSA-N	YES	YES
Myristoylcarnitine	371.304	PSHXNVGSVNEJBD-LJQANCHMSA-N	NO	NO
N-Acetyl-L-aspartic acid	175.048	OTCCIMWXFLJLIA-BYPYZUCNSA-N	YES	YES
N-Acetylserotonin	218.106	MVAWJSIDNICKHF-UHFFFAOYSA-N	YES	YES
NAD	663.10912256	BAWFJGJZGIEFAR-NNYOXOHSSA-N	YES	YES
NADH	665.125	BOPGDPNILDQYTO-NNYOXOHSSA-N	YES	YES
NADP	743.075	XJLXINKUBYWONI-NNYOXOHSSA-N	NO	YES
NADPH	745.091	ACFIXJIJDZMPPO-NNYOXOHSSA-N	NO	NO
Niacinamide	122.048	DFPAKSUCGFBDDF-UHFFFAOYSA-N	YES	YES
Nicotinic acid	123.032	PVNIIMVLHYAWGP-UHFFFAOYSA-N	YES	YES
Ornithine	132.09	AHLPHDHHMVZTML-UHFFFAOYSA-N	YES	YES
Oxalacetic acid	132.006	KHPXUQMNIQBQEV-UHFFFAOYSA-N	NO	NO
Oxidized glutathione	612.152	YPZRWBKMTBYPTK-BJDJZHNGSA-N	NO	YES
Oxoglutaric acid	146.022	OXTNCQMOKLOUAM-UHFFFAOYSA-N	YES	YES
Palmitoylcarnitine	399.335	XOMRRQXKHMYMOC-UHFFFAOYSA-N	YES	NO
Phosphoenolpyruvic acid	167.98237487	DTBNBXWJWCWCIK-UHFFFAOYSA-N	NO	YES
Picolinic acid	123.032	SIOXPEMLGUPBBT-UHFFFAOYSA-N	YES	YES
Putrescine	88.1	KIDHWZJUCRJVML-UHFFFAOYSA-N	YES	NO
Pyruvic acid	88.016	LCTONWCANYUPML-UHFFFAOYSA-N	YES	YES
Quinaldic acid	173.048	LOAUVZALPPNFOQ-UHFFFAOYSA-N	YES	YES
Quinolinic acid	167.022	GJAWHXHKYYXBSV-UHFFFAOYSA-N	YES	YES
Sarcosine*	89.0477	FSYKKLYZXJSNPZ-UHFFFAOYSA-N	YES	YES
Serotonin	176.095	QZAYGJVTTNCVMB-UHFFFAOYSA-N	YES	YES
Spermidine	145.158	ATHGHQPFGPMSJY-UHFFFAOYSA-N	NO	NO
Succinic acid	118.027	KDYFGRWQOYBRFD-UHFFFAOYSA-N	YES	YES
Taurine	125.015	XOAAWQZATWQOTB-UHFFFAOYSA-N	YES	YES
Thymine	126.043	RWQNBRDOKXIBIV-UHFFFAOYSA-N	YES	YES
Tryptamine	160.1	APJYDQYYACXCRM-UHFFFAOYSA-N	YES	YES
Tryptophol	161.084	MBBOMCVGYCRMEA-UHFFFAOYSA-N	YES	YES
Uracil	112.027	ISAKRJDGNUQOIC-UHFFFAOYSA-N	YES	YES
Uridine 5'-diphosphate	566.055	HSCJRCZFDFQWRP-JZMIEXBBSA-N	NO	NO
Uridine 5'-monophosphate	324.036	DJJCXFVJDGTHFX-XVFCMESISA-N	YES	YES
Uridine triphosphate	483.969	PGAVKCOVUIYSFO-XVFCMESISA-N	NO	NO
Xanthurenic acid	205.038	FBZONXHGGPHHIY-UHFFFAOYSA-N	YES	YES

## Sheet: S4 MeSH codes
Table S4. Summary of MeSH codes selected for the development of the database used in patRoon. The number of CIDs, and related disorder are shown in the second and third columns respectively.
MeSH	CIDs	Disorder
D000647	3527	Amnesia
D000544	14688	Alzheimer Disease
D000686	2306	Amyloidosis
D001008	8864	Anxiety Disorders
D001037	1074	Aphasia
D001927	6214	Brain Diseases
D002493	3894	Central Nervous System Diseases
D003221	5205	Confusion
D003704	6380	Dementia
D003863	378	Depression
D006212	2183	Hallucinations
D006816	3270	Huntington Disease
D007249	30920	Inflammation
D007562	746	Creutzfeldt-Jakob Syndrome
D008569	6072	Memory Disorders
D010259	1038	Paranoid Disorders
D013494	1101	Supranuclear Palsy, Progressive
D015140	1513	Dementia, Vascular
D018888	112	Aphasia, Primary Progressive
D019636	14896	Neurodegenerative Diseases
D019965	2254	Neurocognitive Disorders
D020232	50	Kluver-Bucy Syndrome
D020961	1075	Lewy Body Disease
D055956	7	Diffuse Neurofibrillary Tangles with Calcification
D057174	434	Frontotemporal Lobar Degeneration
D060825	7336	Cognitive Dysfunction
D064806	2974	Dysbiosis

## Sheet: S5 MS-DIAL parameters
Table S5. Parameters employed for the non-target analysis with MS-DIAL.
Parameter settings MS-DIAL
Version	MSDIAL 4.9 windows
MSP spectral databases	MSMS-Public-Pos-VS17.msp (positive mode)
	MSMS-Public-Neg-VS17.msp (negative mode)
Separation type	Chromatography (LC)
MS method type	Conventional LC/MC or data dependent MS/MS
Data type (MS1)	Centroid data (mzML files converted by Proteowizard (Peak Picking))
Data type (MS/MS)	Centroid data
Ion mode	Positive and negative
Target omics	Metabolomics
Data collection
MS 1 tolerance	0.01 Da
MS 2 tolerance	0.025 Da
Retention time begin	0.5 min
Retention time end	30 min
MS1 mass range begin	0 Da
MS1 mass range end	2000 Da
MS/MS mass range begin	0 Da
MS/MS mass range end	2000 Da
Maximum charged number	2
Peak detection
Minimum peak height	100000 amplitude
Mass slice width	0.05 Da
Smoothing level	3 scan
Minimum peak width	5 scan
MS2 deconvolution
Sigma window value	0.5
MS/MS abundance cut off	0 amplitude
Identification
Retention time tolerance	0.5 min
Acurate mass tolerance (MS1)	0.005 Da
Acurate mass tolerance (MS2)	0.01 Da
Identification score cut off	0.8
Adduct
Adducts for ESI (+)	[M+H]+, [M+NH4]+, [M+Na]+, [M+H-H2O]+
Adducts for ESI (-)	[M-H], [M-Cl]-, [M-H-H2O]-
Alignment
Reference file for peak alignment	QC
Retention time tolerance	0.1 min
MS1 tolerance	0.015 Da
Retention time factor	0.5
MS1 factor	0.5
Peak count filter	0
N% detected in at least one group	0
Remove features based on blank information	Sample max/ bank average= 10 fold change

## Sheet: S6 Identification Levels
Table S6. Identification confidence level system used to annotate the chemicals with MS-DIAL and MS-FINDER approaches.
	Minimum requirements	Means used for identification
Level 1	Confirmed structure with reference standard	Internal library
Level 2a	>= 3 ion fragments matching	MS-DIAL MSPs libraries
	Dot product 70-100
	Fragment presence 50-100
Level 2b	>= 3 ion fragments matching	MS-DIAL MSPs libraries
	Dot product 70-100
	Fragment presence 50-100
	Structure unknown in library
Level 3a	>= 3 ion fragments matching	MS-DIAL MSPs libraries
	Dot product 50-70
	Fragment presence 50-100
Level 3b	< 3 ion fragments matching	MS-DIAL MSPs libraries
	Dot product 50-100
	Fragment presence 50-100
Level 3c	< 3 ion fragments matching	MS-DIAL MSPs libraries
	Dot product 50-100
	Fragment presence 50-100
	Structure unknown in library
Level 3d	>= 3 ion fragments matching	MS-FINDER
	Score >= 8
Level 3e	>= 3 ion fragments matching	MS-FINDER
	Score > 5
Level 4a	Dot product <50 and/or	MS-DIAL MSPs libraries
	Fragment presence < 50
Level 4b	< 3 ion fragments matching and or/	MS-FINDER
	Score <5 or/
	Only formula information
Level 5a	Exact mass of interest and MS2 information but not library match	MS-DIAL MSPs libraries and/ or MS-FINDER
Level 5b	Exact mass of interest without MS2 information	MS-DIAL MSPs libraries and/ or MS-FINDER

## Sheet: S7 Target bile acids
Table S7. Compound names of the standards bile acids employed in the assay. 10 μM for each compound was prepared in an internal standard (IS) solution of UDCA-D4 in MeCN.
Compound name	Abbreviations
Cholic acid	CA
Chenodeoxycholic acid	CDCA
Deoxycholic acid	DCA
Lithocholic acid	LCA
Allocholic acid	AlloCA
Dehydrocholic acid	Dehydro-CA
12-Ketolithocholic acid	12-keto-LCA
Dehydrolithocholic acid	3-keto-LCA
7-Ketodeoxycholic acid	7-keto-DCA
7-Ketolithocholic acid	7-keto-LCA
Alloisolithocholic acid	Allo-iso-LCA
Apocholic acid	Apo-CA
Hyodeoxycholic acid	HDCA
Murocholic acid	MCA
Ursodeoxycholic acid	UDCA
Dioxolithocholic acid	7,12-Diketo-LCA
Isolithocholic acid	Iso-LCA
Isodeoxycholic acid	Iso-DCA
12-Ketochenodeoxycholic acid	12-keto-CDCA
Nordeoxycholic acid	Nor-DCA
3-Oxocholic acid	3-oxo-CA
6,7-Diketolithocholic acid	6,7-Diketo-LCA
Ursocholic acid	UCA
w-Muricholic acid	w-MCA
α-Muricholic acid	α-MCA
β-Muricholic acid	β-MCA
Hyocholic acid	HCA
Norursodeoxycholic acid	Nor-UDCA
Norcholic acid	Nor-CA
7α-OH-3-oxochol-4-enoic acid	7-HOC acid
3β-OH-7-oxochol-4-enoic acid	3-HOC acid
Glycodehydrocholic acid	GDHCA
Glycohyocholic acid	GHCA
Glycoallocholic acid	GAlloCA
Glycocholic acid	GCA
Glycoursodeoxycholic acid	GUDCA
Glycohyodeoxycholic acid	GHDCA
Glycochenodeoxycholic acid	GCDCA
Glycodeoxycholic acid	GDCA
Glycolithocholic acid	GLCA
Taurodehydrocholic acid	TDHCA
Tauro-w-muricholic acid	T-w-MCA
Tauro-a-Muricholic acid	T-a-MCA
Tauro-b-muricholic acid	T-b-MCA
Taurohyocholic acid	THCA
Tauroallocholic acid	T-AlloCA
Taurocholic acid	TCA
Tauroursodexycholic acid	TUDCA
Taurohyodeoxycholic acid	THCA
Taurochenodexycholic acid	TCDCA
Taurodeoxycholic acid	TDCA
Taurolithocholic acid	TLCA
Ursodeoxycholic acid 3-G	UDCA 3-G
Ursodeoxycholic acid 24-G	UDCA 24-G
Hyodeoxycholic acid 3-G	HDCA 3-G
Hyodeoxycholic acid 24-G	HDCA 24-G
Chenodeoxycholic acid 3-G	CDCA 3-G
Chenodeoxycholic acid 24-G	CDCA 24-G
Deoxycholic acid 3-G	DCA 3-G
Deoxycholic acid 24-G	DCA 24-G
Lithocholic acid 3-G	LCA 3-G
Allolithocholic acid 24-G	AlloLCA 24-G
Lithocholic acid 24-G	LCA 24-G
Glycochenodeoxycholic acid 3-G	GCDCA 3-G
Glycodeoxycholic acid 3-G	GDCA 3-G
w-Muricholic acid 3-S	w-MCA 3-S
a-Muricholic acid 3-S	a-MCA 3-S
b-Muricholic acid 3-S	b-MCA 3-S
Hyocholic acid 3-S	HCA 3-S
Allocholic acid 3-S	AlloCA 3-S
Cholic acid 7-S	CA 7-S
Cholic acid 3-S	CA 3-S
Ursodeoxycholic acid 7-S	UDCA 7-S
Ursodeoxycholic acid 3-S	UDCA 3-S
Hyodeoxycholic acid 3-S	HDCA 3-S
Chenodeoxycholic acid 3-S	CDCA 3-S
Deoxycholic acid 3-S	DCA 3-S
Lithocholic acid 3-S	LCA 3-S
Glycocholic acid 3-S	GCA 3-S
Glycoursodeoxycholic acid 3-S	GUDCA 3-S
Glycochenodeoxycholic acid 3-S	GCDCA 3-S
Glycodeoxycholic acid 3-S	GDCA 3-S
Glycolithocholic acid 3-S	GLCA 3-S
Tauroursodeoxycholic acid 3-S	TUDCA 3-S
Taurochenodeoxycholic acid 3-S	TCDCA 3-S
Taurodeoxycholic acid 3-S	TDCA 3-S
Taurolithocholic acid 3-S	TLCA 3-S
Taurocholic acid 3-S	TCA 3-S
3β-OH-5-cholestenoic acid	3β-OH-5-COA
3α-7α-DiOH-5 cholestenoic acid	3α,7α-DiOH-5-COA
3β-7α-DiOH-5 cholestenoic acid	3β,7α-DiOH-5-COA
7α-hydroxy-3-oxo-4-cholestenoic acid	7-HOCA
3α,7α-dihydroxycholestanoic acid	DHCA
3α,7α,12α-trihydroxycholestanoic acid	THCA

## Sheet: S8 patRoon suspect screening
Table S8.	Annotated compounds by suspect screening using different suspect lists ("SUSPECT LIST"column). Table S8.1 includes Level 1-3 while Table S8.2 summarized the Level 5 features. Note that no Level 4 were found.
Table S8.1.	Level 1-3 features found by suspect screening. HMDB category and subcategories are indicated. PubChem pathway information column indicates whether a compound has Pathway information ("yes") being potentially endogenous. Last columns indicate the ANOVA multiple comparison p-values. rt: retention time, IL: identification level
													post-hoc Tukey’s HSD p-values			ANOVA p-value
rt (min)	mz	Chemical name	adduct	formula	INCHIKEY	SMILES	LC column	SUSPECT LIST	IL	HMDB category	HMDB subcategory	PubChem pathways	Pval.MCI.AD	Pval.ND.AD	Pval.ND.MCI	AOV.Pval
5.0797	166.085	L-Phenylalanine	[M+H]+	C9H11NO2	COLNVLDHVKWLRT-QMMMGPOBSA-N	N[C@@H](CC1=CC=CC=C1)C(O)=O	RPLC	HMDB-CSF	1	exogenous	food, plant, drug	yes	0.822132	0.647026	0.952249	0.663196
13.5194	176.071	Indoleacetic acid	[M+H]+	C10H9NO2	SEOVTRFCIGRIMH-UHFFFAOYSA-N	OC(=O)CC1=CNC2=C1C=CC=C2	RPLC	HMDB-CSF	1	endogenous	plant, microbial, drug, drug metabolite	yes	0.33323	0.623898	0.0619981	0.0740321
8.80747	205.097	L-Tryptophan	[M+H]+	C11H12N2O2	QIVBCDIJIAJPQS-VIFPVBQESA-N	N[C@@H](CC1=CNC2=C1C=CC=C2)C(O)=O	RPLC	HMDB-CSF	1	exogenous	food, drug	yes	0.996057	0.951443	0.921613	0.921442
1.97368	147.076	L-Glutamine	[M+H]+	C5H10N2O3	ZDXPYRJPNDTMRX-VKHMYHEASA-N	N[C@@H](CCC(N)=O)C(O)=O	RPLC	HMDB-CSF	2a	endogenous	uncategorized	yes	0.980934	0.286019	0.211557	0.183027
2.32324	130.05	Pyroglutamic acid	[M+H]+	C5H7NO3	ODHCTXKNWHHXJC-VKHMYHEASA-N	OC(=O)[C@@H]1CCC(=O)N1	RPLC	HMDB-CSF	2a	endogenous	uncategorized	yes	0.741937	0.484737	0.906449	0.508562
4.53669	169.097	Pyridoxamine	[M+H]+	C8H12N2O2	NHZMQXZHNVQTQA-UHFFFAOYSA-N	CC1=C(O)C(CN)=C(CO)C=N1	RPLC	HMDB-CSF	3c	endogenous	uncategorized	yes	0.931981	0.321579	0.180195	0.173045
7.67398	384.113	Succinyladenosine	[M+H]+	C14H17N5O8	VKGZCEJTCKHMRL-VWJPMABRSA-N	OC[C@H]1O[C@H]([C@H](O)[C@@H]1O)N1C=NC2=C(N[C@@H](CC(O)=O)C(O)=O)N=CN=C12	RPLC	HMDB-CSF	3c	endogenous	uncategorized	yes	0.977491	0.909964	0.975736	0.917927
1.97368	147.076	Glutamine	[M+H]+	C5H10N2O3	ZDXPYRJPNDTMRX-VKHMYHEASA-N	C(CC(=O)N)[C@@H](C(=O)O)N	RPLC	SC20	2a	endogenous	uncategorized	yes	0.980934	0.286019	0.211557	0.183027
5.0797	166.085	Phenylalanine	[M+H]+	C9H11NO2	COLNVLDHVKWLRT-QMMMGPOBSA-N	C1=CC=C(C=C1)C[C@@H](C(=O)O)N	RPLC	SC20	1	exogenous	food, plant, drug	yes	0.822132	0.647026	0.952249	0.663196
2.32324	130.05	L-Pyroglutamic acid	[M+H]+	C5H7NO3	ODHCTXKNWHHXJC-VKHMYHEASA-N	C1CC(=O)N[C@@H]1C(=O)O	RPLC	SC20	2a	endogenous	uncategorized	yes	0.741937	0.484737	0.906449	0.508562
8.80747	205.097	Tryptophan	[M+H]+	C11H12N2O2	QIVBCDIJIAJPQS-VIFPVBQESA-N	C1=CC=C2C(=C1)C(=CN2)C[C@@H](C(=O)O)N	RPLC	SC20	1	exogenous	food, drug	yes	0.996057	0.951443	0.921613	0.921442
2.32324	130.05	L-Pyroglutamic acid	[M+H]+	C5H7NO3	ODHCTXKNWHHXJC-VKHMYHEASA-N	C1CC(=O)N[C@@H]1C(=O)O	RPLC	TOP1	2a	endogenous	uncategorized	yes	0.741937	0.484737	0.906449	0.508562
8.7767	130.05	L-Pyroglutamic acid	[M+H]+	C5H7NO3	ODHCTXKNWHHXJC-VKHMYHEASA-N	C1CC(=O)N[C@@H]1C(=O)O	HILIC	TOP1	2a	endogenous	uncategorized	yes	0.997186	0.883335	0.914223	0.877329
6.24773	150.058	S-Ethyl-L-cysteine	[M+H]+	C5H11NO2S	ULXKXLZEOGLCRJ-BYPYZUCNSA-N	CCSC[C@@H](C(=O)O)N	HILIC	TOP1	3c	uncategorized	uncategorized	yes	0.481917	0.892954	0.757475	0.508533
6.91747	116.07	Proline	[M+H]+	C5H9NO2	ONIBWKKTOPOVIA-BYPYZUCNSA-N	C1C[C@H](NC1)C(=O)O	HILIC	SC20	1	endogenous	drug, drug metabolite	yes	0.0569003	0.99269	0.0444071	0.0279627
12.9263	147.112	Lysine	[M+H]+	C6H14N2O2	KDXKERNSBIXSRK-YFKPBYRVSA-N	C(CCN)C[C@@H](C(=O)O)N	HILIC	SC20	1	exogenous	food, plant, drug	yes	0.867545	0.97232	0.956769	0.878495
6.24773	150.058	Methionine	[M+H]+	C5H11NO2S	FFEARJCKVFRZRR-BYPYZUCNSA-N	CSCC[C@@H](C(=O)O)N	HILIC	SC20	1	endogenous	food, drug, drug metabolite	yes	0.481917	0.892954	0.757475	0.508533
9.91325	156.077	Histidine	[M+H]+	C6H9N3O2	HNDVDQJCIGZPNO-YFKPBYRVSA-N	C1=C(NC=N1)C[C@@H](C(=O)O)N	HILIC	SC20	1	exogenous	food, drug	yes	0.181757	0.816582	0.456137	0.198188
5.37579	205.096	Tryptophan	[M+H]+	C11H12N2O2	QIVBCDIJIAJPQS-VIFPVBQESA-N	C1=CC=C2C(=C1)C(=CN2)C[C@@H](C(=O)O)N	HILIC	SC20	1	exogenous	food, drug	yes	0.975023	0.296976	0.403508	0.274542
6.7415	132.079	Creatine	[M+H]+	C4H9N3O2	CVSVTCORWBXHQV-UHFFFAOYSA-N	CN(CC(=O)O)C(=N)N	HILIC	SC20	1	endogenous	uncategorized	yes	0.0959886	0.235445	0.874258	0.0951075
8.7767	130.05	L-Pyroglutamic acid	[M+H]+	C5H7NO3	ODHCTXKNWHHXJC-VKHMYHEASA-N	C1CC(=O)N[C@@H]1C(=O)O	HILIC	SC20	2a	endogenous	uncategorized	yes	0.997186	0.883335	0.914223	0.877329
8.12255	123.055	Nicotinamide	[M+H]+	C6H6N2O	DFPAKSUCGFBDDF-UHFFFAOYSA-N	C1=CC(=CN=C1)C(=O)N	HILIC	SC20	3a	endogenous	uncategorized	yes	0.328048	0.811394	0.684008	0.358368
12.982	112.087	Histamine	[M+H]+	C5H9N3	NTYJJOPFIAHURM-UHFFFAOYSA-N	C1=C(NC=N1)CCN	HILIC	SC20	3c	endogenous	uncategorized	yes	0.983925	0.866992	0.938833	0.874419
11.5007	148.06	Glutamic acid	[M+H]+	C5H9NO4	WHUUTDBJXJRKMK-VKHMYHEASA-N	C(CC(=O)O)[C@@H](C(=O)O)N	HILIC	SC20	1	endogenous	uncategorized	yes	0.776603	0.79606	0.999344	0.747594
4.69662	166.085	Phenylalanine	[M+H]+	C9H11NO2	COLNVLDHVKWLRT-QMMMGPOBSA-N	C1=CC=C(C=C1)C[C@@H](C(=O)O)N	HILIC	SC20	1	exogenous	food, plant, drug	yes	0.988208	0.478339	0.396128	0.364339
6.91747	116.07	L-Proline	[M+H]+	C5H9NO2	ONIBWKKTOPOVIA-BYPYZUCNSA-N	OC(=O)[C@@H]1CCCN1	HILIC	HMDB-CSF	1	endogenous	drug, drug metabolite	yes	0.0569003	0.99269	0.0444071	0.0279627
9.64836	120.065	L-Threonine	[M+H]+	C4H9NO3	AYFVYJQAPQTCCC-GBXIJSLDSA-N	C[C@@H](O)[C@H](N)C(O)=O	HILIC	HMDB-CSF	1	exogenous	food, plant, drug	yes	0.725189	0.999466	0.706445	0.667511
6.7415	132.079	Creatine	[M+H]+	C4H9N3O2	CVSVTCORWBXHQV-UHFFFAOYSA-N	CN(CC(O)=O)C(N)=N	HILIC	HMDB-CSF	1	endogenous	uncategorized	yes	0.0959886	0.235445	0.874258	0.0951075
12.9263	147.112	L-Lysine	[M+H]+	C6H14N2O2	KDXKERNSBIXSRK-YFKPBYRVSA-N	NCCCC[C@H](N)C(O)=O	HILIC	HMDB-CSF	1	exogenous	food, plant, drug	yes	0.867545	0.97232	0.956769	0.878495
6.24773	150.058	L-Methionine	[M+H]+	C5H11NO2S	FFEARJCKVFRZRR-BYPYZUCNSA-N	CSCC[C@H](N)C(O)=O	HILIC	HMDB-CSF	1	endogenous	food, drug, drug metabolite	yes	0.481917	0.892954	0.757475	0.508533
9.91325	156.077	L-Histidine	[M+H]+	C6H9N3O2	HNDVDQJCIGZPNO-YFKPBYRVSA-N	N[C@@H](CC1=CN=CN1)C(O)=O	HILIC	HMDB-CSF	1	exogenous	food, drug	yes	0.181757	0.816582	0.456137	0.198188
5.37579	205.096	L-Tryptophan	[M+H]+	C11H12N2O2	QIVBCDIJIAJPQS-VIFPVBQESA-N	N[C@@H](CC1=CNC2=C1C=CC=C2)C(O)=O	HILIC	HMDB-CSF	1	exogenous	food, drug	yes	0.975023	0.296976	0.403508	0.274542
8.7767	130.05	Pyroglutamic acid	[M+H]+	C5H7NO3	ODHCTXKNWHHXJC-VKHMYHEASA-N	OC(=O)[C@@H]1CCC(=O)N1	HILIC	HMDB-CSF	2a	endogenous	uncategorized	yes	0.997186	0.883335	0.914223	0.877329
10.2564	147.076	L-Glutamine	[M+H]+	C5H10N2O3	ZDXPYRJPNDTMRX-VKHMYHEASA-N	N[C@@H](CCC(N)=O)C(O)=O	HILIC	HMDB-CSF	2a	endogenous	uncategorized	yes	0.964	0.521145	0.679498	0.52284
11.5007	148.06	Glutamic acid	[M+H]+	C5H9NO4	WHUUTDBJXJRKMK-VKHMYHEASA-N	N[C@@H](CCC(O)=O)C(O)=O	HILIC	HMDB-CSF	1	endogenous	uncategorized	yes	0.776603	0.79606	0.999344	0.747594
5.49277	220.118	Pantothenic acid	[M+H]+	C9H17NO5	GHOKWGTUZJEAQD-ZETCQYMHSA-N	CC(C)(CO)[C@@H](O)C(=O)NCCC(O)=O	HILIC	HMDB-CSF	2a	exogenous	food, drug	yes	0.941734	0.38099	0.571445	0.384788
9.03088	126.103	1-Methylhistamine	[M+H]+	C6H11N3	FHQDWPCFSJMNCT-UHFFFAOYSA-N	CN1C=NC(CCN)=C1	HILIC	HMDB-CSF	3a	endogenous	uncategorized	yes	0.969903	0.974685	0.999784	0.966469
5.0376	269.088	Inosine	[M+H]+	C10H12N4O5	UGQMRVRMYYASKQ-KQYNXXCUSA-N	OC[C@H]1O[C@H]([C@H](O)[C@@H]1O)N1C=NC2=C(O)N=CN=C12	HILIC	HMDB-CSF	3a	endogenous	drug, drug metabolite	yes	0.677003	0.477357	0.942556	0.488195
12.982	112.087	Histamine	[M+H]+	C5H9N3	NTYJJOPFIAHURM-UHFFFAOYSA-N	NCCC1=CNC=N1	HILIC	HMDB-CSF	3c	endogenous	uncategorized	yes	0.983925	0.866992	0.938833	0.874419
13.5486	134.045	D-Aspartic acid	[M+H]+	C4H7NO4	CKLJMWTZIZZHCS-UWTATZPHSA-N	N[C@H](CC(O)=O)C(O)=O	HILIC	HMDB-CSF	3c	endogenous	uncategorized	yes	0.999778	0.99148	0.993993	0.99109
4.10963	137.046	Hypoxanthine	[M+H]+	C5H4N4O	FDGQSTZJBFJUBT-UHFFFAOYSA-N	OC1=NC=NC2=C1NC=N2	HILIC	HMDB-CSF	3c	endogenous	drug, drug metabolite	yes	0.935051	0.773951	0.939851	0.792261
10.6663	310.113	N-Acetylneuraminic acid	[M+H]+	C11H19NO9	SQVRNKJHWKZAKO-PFQGKNLYSA-N	[H][C@]1(O[C@@](O)(C[C@H](O)[C@H]1NC(C)=O)C(O)=O)[C@H](O)[C@H](O)CO	HILIC	HMDB-CSF	3c	endogenous	uncategorized	yes	0.946149	0.752276	0.913626	0.771073
11.8919	384.113	Succinyladenosine	[M+H]+	C14H17N5O8	VKGZCEJTCKHMRL-VWJPMABRSA-N	OC[C@H]1O[C@H]([C@H](O)[C@@H]1O)N1C=NC2=C(N[C@@H](CC(O)=O)C(O)=O)N=CN=C12	HILIC	HMDB-CSF	3c	endogenous	uncategorized	yes	0.995684	0.989675	0.998696	0.990368
4.69662	164.069	L-Phenylalanine	[M-H]-	C9H11NO2	COLNVLDHVKWLRT-QMMMGPOBSA-N	N[C@@H](CC1=CC=CC=C1)C(O)=O	HILIC	HMDB-CSF	1	exogenous	food, plant, drug	yes	0.848253	0.766948	0.987789	0.765571
2.33298	212.092	3-Methoxytyrosine	[M+H]+	C10H13NO4	PFDUUKDQEHURQC-UHFFFAOYSA-N	COC1=C(O)C=CC(CC(N)C(O)=O)=C1	RPLC	HMDB-CSF	3c	endogenous	uncategorized	no	0.71723	0.773763	0.994925	0.698584
2.39671	305.096	N-Acetylaspartylglutamic acid	[M+H]+	C11H16N2O8	OPVPGKGADVGKTG-BQBZGAKWSA-N	CC(=O)N[C@@H](CC(O)=O)C(=O)N[C@@H](CCC(O)=O)C(O)=O	RPLC	HMDB-CSF	3c	endogenous	uncategorized	no	0.769979	0.250579	0.069629	0.0757475
22.0395	319.262	Allopregnanolone	[M+H]+	C21H34O2	AURFZBICLPNKBZ-SYBPFIFISA-N	[H][C@@]1(CC[C@@]2([H])[C@]3([H])CC[C@@]4([H])C[C@H](O)CC[C@]4(C)[C@@]3([H])CC[C@]12C)C(C)=O	RPLC	HMDB-CSF	3c	endogenous, exogenous	food	no	0.990897	0.760964	0.832376	0.754749
8.55769	110.071	1,4,5,6-Tetrahydropyrrolo[3,4-c]pyrazole	[M+H]+	C5H7N3	CVRWHBCQJCUBFE-UHFFFAOYSA-N	C1C2=C(CN1)NN=C2	HILIC	TOP1	3c	uncategorized	uncategorized	no	0.176188	0.782511	0.481493	0.195904
6.91747	116.07	4-Methylazetidinecarboxylic acid	[M+H]+	C5H9NO2	ZUTWFTHTKYXPNI-UHFFFAOYSA-N	CC1CCN1C(=O)O	HILIC	TOP1	3c	uncategorized	uncategorized	no	0.0569003	0.99269	0.0444071	0.0279627
9.64836	120.065	L-Threonine	[M+H]+	C4H9NO3	AYFVYJQAPQTCCC-GBXIJSLDSA-N	C[C@@H](O)[C@H](N)C(O)=O	HILIC	SC20	1	exogenous	food, plant, drug	yes	0.725189	0.999466	0.706445	0.667511
11.8412	161.128	N(6)-Methyllysine	[M+H]+	C7H16N2O2	PQNASZJZHFPQLE-LURJTMIESA-N	CNCCCC[C@H](N)C(O)=O	HILIC	HMDB-CSF	3c	endogenous	uncategorized	no	0.752148	0.477625	0.893735	0.503924
9.25714	217.128	N-a-Acetyl-L-arginine	[M+H]+	C8H16N4O3	SNEIUMQYRCDYCH-LURJTMIESA-N	CC(=O)N[C@@H](CCCNC(N)=N)C(O)=O	HILIC	HMDB-CSF	3c	endogenous	uncategorized	no	0.973377	0.998772	0.961075	0.959774
11.7788	276.119	N-gamma-Glutamylglutamine	[M+H]+	C10H17N3O6	FCWNOQOVMGNKNG-WDSKDSINSA-N	N[C@@H](CCC(=O)NC(=O)CC[C@H](N)C(O)=O)C(O)=O	HILIC	HMDB-CSF	3c	endogenous	uncategorized	no	0.9864	0.195184	0.147524	0.117878
13.4729	305.097	N-Acetylaspartylglutamic acid	[M+H]+	C11H16N2O8	OPVPGKGADVGKTG-BQBZGAKWSA-N	CC(=O)N[C@@H](CC(O)=O)C(=O)N[C@@H](CCC(O)=O)C(O)=O	HILIC	HMDB-CSF	3c	endogenous	uncategorized	no	0.738486	0.178211	0.040279	0.0437418
11.9895	398.127	CHEBI:150712	[M+H]+	C14H23NO12	LJKKEBYAXYCTNF-GIXQJHCPSA-N	[H]O[C@H]1[C@H](O)[C@@H](CO)O[C@@H](O[C@H]2[C@H](O)[C@@H](O)[C@H](O)O[C@@H]2C(O)=O)[C@@H]1NC(C)=O	HILIC	HMDB-CSF	3c	endogenous	uncategorized	no	0.858764	0.401109	0.715586	0.429863
Table S8.1.	Level 5 features found by suspect screening with patRoon
patRoon identificator	Suspect list	rt (min)	mz	Formula	IL	LC column	Adduct
M83_R526_187	TOP1	8.76678	84.0444	C4H5NO	5	HILIC	[M+H]+
M85_R288_199	TOP1	4.79466	86.0964	C5H11N	5	HILIC	[M+H]+
M136_R552_654	TOP1	9.20744	137.051	C7H5FN2	5	HILIC	[M+H]+
M152_R160_793	TOP1	2.67141	153.066	C7H8N2O2	5	HILIC	[M+H]+
M165_R282_910	TOP1	4.69662	166.084	C9H11NO2	5	HILIC	[M+H]+
M188_R670_1146	TOP1	11.1667	189.137	C12H16N2	5	HILIC	[M+H]+
M189_R670_1150	TOP1	11.1708	190.138	C11H15N3	5	HILIC	[M+H]+
M190_R245_1163	TOP1	4.08954	191.084	C10H10N2O2	5	HILIC	[M+H]+
M230_R702_1577	TOP1	11.6925	231.097	C12H13F3O	5	HILIC	[M+H]+
M233_R542_1603	TOP1	9.04037	234.077	C10H10F3NO2	5	HILIC	[M+H]+
M242_R557_1682	TOP1	9.28218	243.181	C16H22N2	5	HILIC	[M+H]+
M247_R825_1728	TOP1	13.7577	248.021	C8H9NO6S	5	HILIC	[M+H]+
M256_R194_1820	TOP1	3.23712	257.113	C16H16O3	5	HILIC	[M+H]+
M256_R378_1822	TOP1	6.30307	257.074	C14H12N2OS	5	HILIC	[M+H]+
M268_R420_1915	TOP1	7.00189	269.123	C12H19N3S2	5	HILIC	[M+H]+
M268_R582_1920	TOP1	9.69191	269.12	C12H19N3S2	5	HILIC	[M+H]+
M277_R702_2013	TOP1	11.6986	278.08	C14H15NO3S	5	HILIC	[M+H]+
M281_R423_2054	TOP1	7.05607	282.118	C11H15N5O4	5	HILIC	[M+H]+
M304_R808_2271	TOP1	13.4729	305.097	C16H16O6	5	HILIC	[M+H]+
M316_R665_2371	TOP1	11.0892	317.145	C17H20N2O4	5	HILIC	[M+H]+
M365_R184_2734	TOP1	3.06344	366.209	C23H27NO3	5	HILIC	[M+H]+
M365_R108_2735	TOP1	1.7996	366.21	C23H27NO3	5	HILIC	[M+H]+
M379_R100_2837	TOP1	1.66827	380.224	C24H29NO3	5	HILIC	[M+H]+
M386_R185_2878	TOP1	3.07525	387.188	C28H22N2	5	HILIC	[M+H]+
M170_R106_962	TOP1	1.76439	171.138	C10H18O2	5	HILIC	[M+H]+
M210_R532_1374	TOP1	8.85848	211.088	C13H10N2O	5	HILIC	[M+H]+
M289_R99_2126	TOP1	1.64806	290.178	C17H23NO3	5	HILIC	[M+H]+
M390_R540_2914	TOP1	9.00791	391.101	C18H16F2N4O2S	5	HILIC	[M+H]+
M119_R283_505	TOP1	4.71326	120.081	C8H9N	5	HILIC	[M+H]+
M379_R100_2837	TOP1	1.66827	380.224	C24H29NO3	5	HILIC	[M+H]+
M188_R670_1146	TOP1	11.1667	189.137	C12H16N2	5	HILIC	[M+H]+
M379_R100_2837	TOP1	1.66827	380.224	C24H29NO3	5	HILIC	[M+H]+
M97_R159_303	TOP1	2.65016	96.0284	C5H4FN	5	HILIC	[M-H]-
M99_R232_331	TOP1	3.86567	98.0606	C5H9NO	5	HILIC	[M-H]-
M118_R612_497	TOP1	10.1942	116.972	C2H2N2O2S	5	HILIC	[M-H]-
M138_R175_664	TOP1	2.91229	137.024	C4H10O3S	5	HILIC	[M-H]-
M146_R615_746	TOP1	10.2564	145.062	C10H10O	5	HILIC	[M-H]-
M174_R256_1011	TOP1	4.2589	172.957	C7H4Cl2O	5	HILIC	[M-H]-
M176_R778_1030	TOP1	12.9702	175.024	C10H8OS	5	HILIC	[M-H]-
M191_R523_1171	TOP1	8.71331	190.043	C9H9N3S	5	HILIC	[M-H]-
M193_R836_1186	TOP1	13.929	192.022	C4H8N3O4P	5	HILIC	[M-H]-
M196_R693_1223	TOP1	11.5524	195.05	C13H8O2	5	HILIC	[M-H]-
M198_R426_1243	TOP1	7.10417	197.075	C12H10N2O	5	HILIC	[M-H]-
M200_R330_1273	TOP1	5.49215	199.037	C10H7F3O	5	HILIC	[M-H]-
M224_R329_1519	TOP1	5.49155	223.081	C15H12O2	5	HILIC	[M-H]-
M230_R282_1580	TOP1	4.70286	229.087	C12H13F3O	5	HILIC	[M-H]-
M236_R600_1618	TOP1	9.99722	234.885	C6H4S5	5	HILIC	[M-H]-
M246_R380_1723	TOP1	6.33818	245.038	C14H11ClO2	5	HILIC	[M-H]-
M252_R323_1779	TOP1	5.385	251.076	C16H12O3	5	HILIC	[M-H]-
M256_R539_1819	TOP1	8.9869	255.071	C15H12O4	5	HILIC	[M-H]-
M259_R382_1851	TOP1	6.37307	258.078	C14H13NO4	5	HILIC	[M-H]-
M260_R800_1854	TOP1	13.3317	259.011	C8H12N4S3	5	HILIC	[M-H]-
M269_R528_1928	TOP1	8.79908	268.09	C12H19N3S2	5	HILIC	[M-H]-
M273_R558_1981	TOP1	9.29799	272.073	C11H16FN3S2	5	HILIC	[M-H]-
M274_R249_1989	TOP1	4.14245	273.054	C14H11FN2OS	5	HILIC	[M-H]-
M290_R830_2130	TOP1	13.8386	288.985	C9H11IN2O	5	HILIC	[M-H]-
M309_R428_2313	TOP1	7.13862	308.097	C18H15NO4	5	HILIC	[M-H]-
M311_R536_2329	TOP1	8.92737	310.113	C18H17NO4	5	HILIC	[M-H]-
M338_R779_2554	TOP1	12.9756	337.109	C18H18N4OS	5	HILIC	[M-H]-
M349_R544_2616	TOP1	9.06816	348.139	C20H19N3O3	5	HILIC	[M-H]-
M548_R545_3611	TOP1	9.08177	547.166	C23H32O15	5	HILIC	[M-H]-
M554_R607_3630	TOP1	10.1151	553.034	C22H25BrCl2N6S	5	HILIC	[M-H]-
M163_R182_885	TOP1	3.02613	161.986	C7H2ClN3	5	HILIC	[M-H]-
M270_R672_1945	TOP1	11.1933	269.13	C16H18N2O2	5	HILIC	[M-H]-
M350_R424_2624	TOP1	7.074	349.123	C20H18N2O4	5	HILIC	[M-H]-
M146_R615_746	TOP1	10.2564	145.062	C10H10O	5	HILIC	[M-H]-
M176_R778_1030	TOP1	12.9702	175.024	C10H8OS	5	HILIC	[M-H]-
M274_R249_1989	TOP1	4.14245	273.054	C14H11FN2OS	5	HILIC	[M-H]-
M138_R175_664	TOP1	2.91229	137.024	C4H10O3S	5	HILIC	[M-H]-
M176_R778_1030	TOP1	12.9702	175.024	C10H8OS	5	HILIC	[M-H]-
M309_R428_2313	TOP1	7.13862	308.097	C18H15NO4	5	HILIC	[M-H]-
M554_R607_3630	TOP1	10.1151	553.034	C22H25BrCl2N6S	5	HILIC	[M-H]-
M89_R555_240	SC20	9.24594	90.0544	C3H7NO2	5	HILIC	[M+H]+
M131_R287_608	SC20	4.78762	132.101	C6H13NO2	5	HILIC	[M+H]+
M146_R505_742	SC20	8.41807	147.044	C9H6O2	5	HILIC	[M+H]+
M194_R552_1201	SC20	9.20423	195.085	C8H10N4O2	5	HILIC	[M+H]+
M60_R257_9	SC20	4.28559	61.0397	CH4N2O	5	HILIC	[M+H]+
M89_R555_240	SC20	9.24594	90.0544	C3H7NO2	5	HILIC	[M+H]+
M131_R287_608	SC20	4.78762	132.101	C6H13NO2	5	HILIC	[M+H]+
M194_R552_1201	SC20	9.20423	195.085	C8H10N4O2	5	HILIC	[M+H]+
M60_R257_9	SC20	4.28559	61.0397	CH4N2O	5	HILIC	[M+H]+
M147_R506_751	SC20	8.43525	146.045	C5H9NO4	5	HILIC	[M-H]-
M173_R695_1004	SC20	11.5892	172.109	C12H15N	5	HILIC	[M-H]-
M182_R388_1082	SC20	6.46265	181.05	C6H11FO5	5	HILIC	[M-H]-
M206_R837_1337	SC20	13.949	205.034	C8H14O2S2	5	HILIC	[M-H]-
M182_R388_1082	SC20	6.46265	181.05	C6H11FO5	5	HILIC	[M-H]-
M206_R837_1337	SC20	13.949	205.034	C8H14O2S2	5	HILIC	[M-H]-
M140_R408_690	HMDB-CSF	6.80299	141.066	C6H8N2O2	5	HILIC	[M+H]+
M144_R672_729	HMDB-CSF	11.2009	145.122	C8H16O2	5	HILIC	[M+H]+
M173_R561_1005	HMDB-CSF	9.35694	174.087	C6H11N3O3	5	HILIC	[M+H]+
M175_R640_1026	HMDB-CSF	10.6604	176.102	C6H13N3O3	5	HILIC	[M+H]+
M176_R640_1034	HMDB-CSF	10.6601	177.106	C10H12N2O	5	HILIC	[M+H]+
M192_R835_1175	HMDB-CSF	13.9188	193.033	C6H8O7	5	HILIC	[M+H]+
M208_R317_1356	HMDB-CSF	5.28228	209.092	C10H12N2O3	5	HILIC	[M+H]+
M231_R179_1587	HMDB-CSF	2.9842	232.154	C11H21NO4	5	HILIC	[M+H]+
M257_R558_1832	HMDB-CSF	9.30006	258.11	C8H20NO6P	5	HILIC	[M+H]+
M267_R709_1904	HMDB-CSF	11.8186	268.102	C10H13N5O4	5	HILIC	[M+H]+
M307_R870_2293	HMDB-CSF	14.5034	308.09	C10H17N3O6S	5	HILIC	[M+H]+
M543_R95_3602	HMDB-CSF	1.58692	544.339	C28H50NO7P	5	HILIC	[M+H]+
M75_R505_138	HMDB-CSF	8.42452	76.0393	C2H5NO2	5	HILIC	[M+H]+
M86_R553_214	HMDB-CSF	9.21896	87.0788	C5H10O	5	HILIC	[M+H]+
M88_R544_222	HMDB-CSF	9.05997	87.0082	C3H4O3	5	HILIC	[M-H]-
M88_R396_234	HMDB-CSF	6.60203	87.0082	C3H4O3	5	HILIC	[M-H]-
M111_R424_419	HMDB-CSF	7.05926	110.072	C5H9N3	5	HILIC	[M-H]-
M114_R594_444	HMDB-CSF	9.90446	112.896	Cd	5	HILIC	[M-H]-
M122_R307_530	HMDB-CSF	5.11142	121.05	C4H10O4	5	HILIC	[M-H]-
M130_R159_604	HMDB-CSF	2.65008	129.055	C6H10O3	5	HILIC	[M-H]-
M131_R162_610	HMDB-CSF	2.69372	130.058	C4H9N3O2	5	HILIC	[M-H]-
M132_R779_623	HMDB-CSF	12.984	131.082	C5H12N2O2	5	HILIC	[M-H]-
M146_R761_741	HMDB-CSF	12.6794	145.013	C5H6O5	5	HILIC	[M-H]-
M146_R316_743	HMDB-CSF	5.26252	145.013	C5H6O5	5	HILIC	[M-H]-
M164_R329_900	HMDB-CSF	5.48327	163.06	C6H12O5	5	HILIC	[M-H]-
M168_R636_940	HMDB-CSF	10.5934	167.02	C5H4N4O3	5	HILIC	[M-H]-
M169_R542_953	HMDB-CSF	9.03874	168.077	C7H11N3O2	5	HILIC	[M-H]-
M223_R420_1505	HMDB-CSF	7.00105	222.133	C16H17N	5	HILIC	[M-H]-
M242_R657_1677	HMDB-CSF	10.9499	241.08	C10H14N2O5	5	HILIC	[M-H]-
M268_R719_1918	HMDB-CSF	11.9916	267.07	C10H12N4O5	5	HILIC	[M-H]-
M72_R544_107	HMDB-CSF	9.06942	71.0132	C3H4O2	5	HILIC	[M-H]-
M83_R139_179	TOP1	2.32249	84.0445	C4H5NO	5	RPLC	[M+H]+
M109_R633_445	TOP1	10.5571	110.071	C5H7N3	5	RPLC	[M+H]+
M119_R307_549	TOP1	5.12352	120.078	C8H9N	5	RPLC	[M+H]+
M123_R747_578	TOP1	12.4554	124.112	C8H13N	5	RPLC	[M+H]+
M130_R139_663	TOP1	2.31498	131.053	C3H6N4O2	5	RPLC	[M+H]+
M145_R523_820	TOP1	8.71778	146.06	C9H7NO	5	RPLC	[M+H]+
M146_R118_834	TOP1	1.97368	147.076	C10H10O	5	RPLC	[M+H]+
M152_R140_891	TOP1	2.33772	153.066	C7H8N2O2	5	RPLC	[M+H]+
M154_R674_909	TOP1	11.2383	155.068	C7H10N2S	5	RPLC	[M+H]+
M165_R305_1038	TOP1	5.0797	166.085	C9H11NO2	5	RPLC	[M+H]+
M189_R682_1345	TOP1	11.3606	190.106	C8H15NO4	5	RPLC	[M+H]+
M194_R465_1404	TOP1	7.75494	195.113	C10H14N2O2	5	RPLC	[M+H]+
M231_R846_1856	TOP1	14.0941	232.133	C14H17NO2	5	RPLC	[M+H]+
M242_R500_1990	TOP1	8.33114	243.183	C16H22N2	5	RPLC	[M+H]+
M258_R954_2181	TOP1	15.8979	259.093	C14H11FN2O2	5	RPLC	[M+H]+
M260_R879_2211	TOP1	14.6489	261.192	C16H24N2O	5	RPLC	[M+H]+
M270_R507_2343	TOP1	8.45451	271.134	C17H18O3	5	RPLC	[M+H]+
M281_R117_2467	TOP1	1.94579	282.119	C11H15N5O4	5	RPLC	[M+H]+
M284_R571_2513	TOP1	9.52084	285.189	C19H24O2	5	RPLC	[M+H]+
M365_R940_3490	TOP1	15.6743	366.21	C23H27NO3	5	RPLC	[M+H]+
M366_R265_3497	TOP1	4.42352	367.15	C22H22O5	5	RPLC	[M+H]+
M366_R120_3499	TOP1	1.99368	367.12	C21H18O6	5	RPLC	[M+H]+
M367_R266_3510	TOP1	4.42933	368.153	C21H21NO5	5	RPLC	[M+H]+
M410_R634_3971	TOP1	10.5601	411.15	C23H23ClN2O3	5	RPLC	[M+H]+
M412_R625_3988	TOP1	10.4159	413.141	C26H18F2N2O	5	RPLC	[M+H]+
M416_R643_4042	TOP1	10.714	417.231	C25H28N4O2	5	RPLC	[M+H]+
M430_R942_4218	TOP1	15.701	431.153	C19H26O11	5	RPLC	[M+H]+
M439_R1262_4332	TOP1	21.0262	440.236	C24H28BF2N3O2	5	RPLC	[M+H]+
M566_R106_5723	TOP1	1.77316	567.389	C34H46N8	5	RPLC	[M+H]+
M630_R112_6255	TOP1	1.86988	630.597	C40H75N3O2	5	RPLC	[M+H]+
M134_R713_708	TOP1	11.8792	135.117	C10H14	5	RPLC	[M+H]+
M315_R527_2899	TOP1	8.77853	316.035	C16H14BrNO	5	RPLC	[M+H]+
M386_R938_3713	TOP1	15.6374	387.189	C28H22N2	5	RPLC	[M+H]+
M211_R738_1617	TOP1	12.3049	212.147	C14H16N2	5	RPLC	[M+H]+
M99_R125_340	TOP1	2.07931	98.0065	C4H5NS	5	RPLC	[M-H]-
M118_R309_537	TOP1	5.14927	117.055	C5H10O3	5	RPLC	[M-H]-
M148_R126_852	TOP1	2.09976	147.03	C5H8O5	5	RPLC	[M-H]-
M160_R572_978	TOP1	9.53832	159.085	C11H12O	5	RPLC	[M-H]-
M172_R173_1129	TOP1	2.88795	171.027	C6H8N2O2S	5	RPLC	[M-H]-
M188_R118_1332	TOP1	1.9748	187.037	C9H7F3O	5	RPLC	[M-H]-
M233_R321_1875	TOP1	5.349	232.058	C10H10F3NO2	5	RPLC	[M-H]-
M256_R749_2152	TOP1	12.4776	255.103	C16H16O3	5	RPLC	[M-H]-
M260_R640_2200	TOP1	10.6723	259.012	C8H12N4S3	5	RPLC	[M-H]-
M270_R140_2338	TOP1	2.32765	269.024	C12H12Cl2N2O	5	RPLC	[M-H]-
M291_R125_2597	TOP1	2.08625	290.086	C18H13NO3	5	RPLC	[M-H]-
M309_R123_2824	TOP1	2.05301	308.097	C18H15NO4	5	RPLC	[M-H]-
M386_R836_3711	TOP1	13.9385	385.172	C28H22N2	5	RPLC	[M-H]-
M390_R844_3748	TOP1	14.0729	389.089	C18H16F2N4O2S	5	RPLC	[M-H]-
M422_R1293_4109	TOP1	21.5465	421.133	C17H26O12	5	RPLC	[M-H]-
M437_R953_4300	TOP1	15.8901	436.168	C20H27N3O8	5	RPLC	[M-H]-
M470_R1429_4697	TOP1	23.8226	469.107	C18H22N4O9S	5	RPLC	[M-H]-
M246_R127_2041	TOP1	2.11134	245.042	C14H11ClO2	5	RPLC	[M-H]-
M174_R640_1158	TOP1	10.6616	173.1	C12H14O	5	RPLC	[M-H]-
M154_R476_905	TOP1	7.92796	153.102	C8H14N2O	5	RPLC	[M-H]-
M180_R542_1223	TOP1	9.02818	179.057	C6H12O6	5	RPLC	[M-H]-
M257_R128_2164	TOP1	2.1344	256.058	C12H10F3NO2	5	RPLC	[M-H]-
M360_R1136_3434	TOP1	18.9293	359.082	C18H16O8	5	RPLC	[M-H]-
M379_R955_3633	TOP1	15.9242	378.21	C24H29NO3	5	RPLC	[M-H]-
M273_R536_2376	TOP1	8.9378	272.072	C11H16FN3S2	5	RPLC	[M-H]-
M345_R1125_3267	TOP1	18.7545	344.261	C22H35NO2	5	RPLC	[M-H]-
M174_R640_1158	TOP1	10.6616	173.1	C12H14O	5	RPLC	[M-H]-
M180_R542_1223	TOP1	9.02818	179.057	C6H12O6	5	RPLC	[M-H]-
M379_R955_3633	TOP1	15.9242	378.21	C24H29NO3	5	RPLC	[M-H]-
M180_R542_1223	TOP1	9.02818	179.057	C6H12O6	5	RPLC	[M-H]-
M379_R955_3633	TOP1	15.9242	378.21	C24H29NO3	5	RPLC	[M-H]-
M208_R265_1580	SC20	4.41484	209.092	C10H12N2O3	5	RPLC	[M+H]+
M514_R756_5211	SC20	12.5954	515.017	C18H18N4O6S4	5	RPLC	[M+H]+
M368_R638_3520	SC20	10.6275	369.13	C21H20O6	5	RPLC	[M+H]+
M208_R265_1580	SC20	4.41484	209.092	C10H12N2O3	5	RPLC	[M+H]+
M75_R128_130	SC20	2.13705	74.0241	C2H5NO2	5	RPLC	[M-H]-
M89_R144_237	SC20	2.39585	88.0398	C3H7NO2	5	RPLC	[M-H]-
M131_R596_674	SC20	9.92861	130.058	C4H9N3O2	5	RPLC	[M-H]-
M131_R751_675	SC20	12.5114	130.087	C6H13NO2	5	RPLC	[M-H]-
M117_R537_522	HMDB-CSF	8.94938	118.065	C3H7N3O2	5	RPLC	[M+H]+
M117_R130_525	HMDB-CSF	2.16637	118.065	C3H7N3O2	5	RPLC	[M+H]+
M145_R104_823	HMDB-CSF	1.73366	146.165	C7H19N3	5	RPLC	[M+H]+
M179_R614_1213	HMDB-CSF	10.2348	180.064	C9H9NO3	5	RPLC	[M+H]+
M245_R586_2028	HMDB-CSF	9.7692	246.17	C12H23NO4	5	RPLC	[M+H]+
M268_R131_2312	HMDB-CSF	2.18748	269.085	C10H12N4O5	5	RPLC	[M+H]+
M383_R118_3673	HMDB-CSF	1.96981	384.119	C14H17N5O8	5	RPLC	[M+H]+
M543_R1212_5498	HMDB-CSF	20.2066	544.339	C28H50NO7P	5	RPLC	[M+H]+
M813_R1305_7213	HMDB-CSF	21.7543	812.68	C47H93N2O6P	5	RPLC	[M-H]-
M334_R634_3129	AD-CTD	10.5656	335.082	C19H14N2O2S	5	RPLC	[M+H]+
M76_R1476_137	AD-CTD	24.6062	77.0204	CH4N2S	5	RPLC	[M+H]+
M273_R751_2373	AD-CTD	12.5087	274.069	C14H11NO5	5	RPLC	[M+H]+
M244_R231_2013	AD-CTD	3.85515	243.069	C14H12O4	5	RPLC	[M-H]-

## Sheet: S9 patRoon non-target screening
Table S9.	Annotated compounds by patRoon non-target screening using the PubChemLite for Exposomics (PCL) list. Note that only level 1 to 3 compounds are included here. HMDB category and subcategories are indicated. PubChem pathway information column indicates whether a compound has Pathway information ("yes") being potentially endogenous. Last columns indicate the ANOVA multiple comparison p-values. rt: re…
												post-hoc Tukey’s HSD p-values			ANOVA p-value
rt (min)	mz	Chemical name	adduct	formula	INCHIKEY	SMILES	LC column	IL	HMDB category	HMDB subcategory	PubChem pathways	Pval.MCI.AD	Pval.ND.AD	Pval.ND.MCI	AOV.Pval
8.70814	146.06	Indole-3-Carboxaldehyde	[M+H]+	C9H7NO	OLNJUISKUQQNIM-UHFFFAOYSA-N	C1=CC=C2C(=C1)C(=CN2)C=O	RPLC	3a	endogenous, exogenous	food	yes	0.770276	0.992048	0.836366	0.763042
1.96253	147.067	L-glutamine	[M+H]+	C5H10N2O3	ZDXPYRJPNDTMRX-VKHMYHEASA-N	C(CC(=O)N)[C@@H](C(=O)O)N	RPLC	2a	endogenous	uncategorized	yes	0.33809	0.979175	0.250806	0.22373
2.31954	150.058	L-methionine	[M+H]+	C5H11NO2S	FFEARJCKVFRZRR-BYPYZUCNSA-N	CSCC[C@@H](C(=O)O)N	RPLC	3a	endogenous	food, drug, drug metabolite	yes	0.742392	0.983501	0.63671	0.629751
4.80871	166.086	L-phenylalanine	[M+H]+	C9H11NO2	COLNVLDHVKWLRT-QMMMGPOBSA-N	C1=CC=C(C=C1)C[C@@H](C(=O)O)N	RPLC	1	exogenous	food, plant, drug	yes	0.532134	0.608205	0.991531	0.503723
13.6573	176.071	indole-3-acetic acid (IAA)	[M+H]+	C10H9NO2	SEOVTRFCIGRIMH-UHFFFAOYSA-N	C1=CC=C2C(=C1)C(=CN2)CC(=O)O	RPLC	1	endogenous	plant, microbial, drug, drug metabolite	yes	0.724767	0.0390439	0.00636298	0.0060577
8.73275	205.097	L-tryptophan	[M+H]+	C11H12N2O2	QIVBCDIJIAJPQS-VIFPVBQESA-N	C1=CC=C2C(=C1)C(=CN2)C[C@@H](C(=O)O)N	RPLC	1	exogenous	food, drug	yes	0.952044	0.53542	0.718658	0.545542
12.2882	268.19	Metoprolol	[M+H]+	C15H25NO3	IUBSYMUCCVWXPE-UHFFFAOYSA-N	CC(C)NCC(COC1=CC=C(C=C1)CCOC)O	RPLC	2a	exogenous	drug	yes	0.75138	0.984716	0.843735	0.752304
15.711	363.216	hydrocortisone	[M+H]+	C21H30O5	JYGXADMDTFJGBT-VWUMJDOOSA-N	C[C@]12CCC(=O)C=C1CC[C@@H]3[C@@H]2[C@H](C[C@]4([C@H]3CC[C@@]4(C(=O)CO)O)C)O	RPLC	2a	endogenous, exogenous	food	yes	0.974907	0.478728	0.608647	0.468089
17.0745	377.207	Remifentanil	[M+H]+	C20H28N2O5	ZTVQQQVZCWLTDF-UHFFFAOYSA-N	CCC(=O)N(C1=CC=CC=C1)C2(CCN(CC2)CCC(=O)OC)C(=O)OC	RPLC	3b	exogenous	drug	yes	0.321287	0.977387	0.426501	0.297961
1.9436	76.0757	Trimethylamine N-oxide	[M+H]+	C3H9NO	UYPYRKYUKCHHIB-UHFFFAOYSA-N	C[N+](C)(C)[O-]	RPLC	3a	endogenous	microbial, drug, drug metabolite	yes	0.825403	0.757422	0.40403	0.436235
2.33059	167.056	3-Methylxanthine	[M+H]+	C6H6N4O2	GMSNIKWWOQHZGF-UHFFFAOYSA-N	CN1C2=C(C(=O)NC1=O)NC=N2	RPLC	3b	endogenous	drug, drug metabolite	yes	0.412941	0.878391	0.704041	0.439103
13.0732	266.175	oxprenolol	[M+H]+	C15H23NO3	CEMAWMOMDPGJMB-UHFFFAOYSA-N	CC(C)NCC(COC1=CC=CC=C1OCC=C)O	RPLC	3a	exogenous	drug	yes	0.636128	0.848811	0.92858	0.659124
10.1507	268.154	Metoprolol acid	[M+H]+	C14H21NO4	PUQIRTNPJRFRCZ-UHFFFAOYSA-N	CC(C)NCC(COC1=CC=C(C=C1)CC(=O)O)O	RPLC	2a	uncategorized	uncategorized	yes	0.931523	0.730184	0.510717	0.528378
6.9256	116.071	L-proline	[M+H]+	C5H9NO2	ONIBWKKTOPOVIA-BYPYZUCNSA-N	C1C[C@H](NC1)C(=O)O	HILIC	1	endogenous	drug, drug metabolite	yes	0.143244	0.735017	0.0303375	0.0324633
6.98766	118.086	L-valine	[M+H]+	C5H11NO2	KZSNJWFQEVHDMF-BYPYZUCNSA-N	CC(C)[C@@H](C(=O)O)N	HILIC	1	exogenous	food	yes	0.999138	0.0319929	0.0292622	0.0156473
9.59263	120.065	L-threonine	[M+H]+	C4H9NO3	AYFVYJQAPQTCCC-GBXIJSLDSA-N	C[C@H]([C@@H](C(=O)O)N)O	HILIC	1	exogenous	food, plant, drug	yes	0.936132	0.68437	0.473603	0.48705
8.78688	130.05	L-Pyroglutamic acid	[M+H]+	C5H7NO3	ODHCTXKNWHHXJC-VKHMYHEASA-N	C1CC(=O)N[C@@H]1C(=O)O	HILIC	2a	endogenous	uncategorized	yes	0.920296	0.795761	0.964035	0.8103
4.10864	137.046	allopurinol	[M+H]+	C5H4N4O	OFCNXPDARWKPPY-UHFFFAOYSA-N	C1=NNC2=C1C(=O)NC=N2	HILIC	3a	exogenous	drug	yes	0.998806	0.98444	0.991809	0.984939
12.9928	146.092	4-Guanidinobutyric acid	[M+H]+	C5H11N3O2	TUHVEAJXIMEOSA-UHFFFAOYSA-N	C(CC(=O)O)CN=C(N)N	HILIC	2a	endogenous	uncategorized	yes	0.730442	0.646237	0.989528	0.631548
10.6251	147.076	L-glutamine	[M+H]+	C5H10N2O3	ZDXPYRJPNDTMRX-VKHMYHEASA-N	C(CC(=O)N)[C@@H](C(=O)O)N	HILIC	2a	endogenous	uncategorized	yes	0.985157	0.789337	0.874999	0.792444
11.5067	148.06	L-glutamic acid	[M+H]+	C5H9NO4	WHUUTDBJXJRKMK-VKHMYHEASA-N	C(CC(=O)O)[C@@H](C(=O)O)N	HILIC	2a	endogenous	uncategorized	yes	0.964153	0.991529	0.923038	0.927172
9.63165	156.077	L-histidine	[M+H]+	C6H9N3O2	HNDVDQJCIGZPNO-YFKPBYRVSA-N	C1=C(NC=N1)C[C@@H](C(=O)O)N	HILIC	2a	exogenous	food, drug	yes	0.993391	0.471176	0.536258	0.434499
12.6442	201.984	S-Sulfocysteine	[M+H]+	C3H7NO5S2	NOKPBJYHPHHWAN-REOHCLBHSA-N	C([C@@H](C(=O)O)N)SS(=O)(=O)O	HILIC	3a	endogenous	uncategorized	yes	0.959137	0.084432	0.143606	0.0693389
5.51027	220.118	pantothenic acid	[M+H]+	C9H17NO5	GHOKWGTUZJEAQD-ZETCQYMHSA-N	CC(C)(CO)[C@H](C(=O)NCCC(=O)O)O	HILIC	2a	exogenous	food, drug	yes	0.988909	0.582983	0.670767	0.563607
5.05774	269.088	inosine	[M+H]+	C10H12N4O5	UGQMRVRMYYASKQ-KQYNXXCUSA-N	C1=NC2=C(C(=O)N1)N=CN2[C@H]3[C@@H]([C@@H]([C@H](O3)CO)O)O	HILIC	3a	endogenous	drug, drug metabolite	yes	0.949007	0.988874	0.98494	0.953538
8.12683	123.055	nicotinamide	[M+H]+	C6H6N2O	DFPAKSUCGFBDDF-UHFFFAOYSA-N	C1=CC(=CN=C1)C(=O)N	HILIC	3a	endogenous	uncategorized	yes	0.686307	0.988639	0.597543	0.579899
4.68571	166.084	L-phenylalanine	[M+H]+	C9H11NO2	COLNVLDHVKWLRT-QMMMGPOBSA-N	C1=CC=C(C=C1)C[C@@H](C(=O)O)N	HILIC	1	exogenous	food, plant, drug	yes	0.999901	0.100377	0.103044	0.0646296
13.6261	162.076	2-Aminohexanedioic acid	[M+H]+	C6H11NO4	OYIFNHCXNCRBQI-UHFFFAOYSA-N	C(CC(C(=O)O)N)CC(=O)O	HILIC	2a	uncategorized	uncategorized	yes	0.767542	0.958208	0.908512	0.783809
18.1797	229.111	oxybenzone	[M+H]+	C14H12O3	DXGLGDHPHMLXJC-UHFFFAOYSA-N	COC1=CC(=C(C=C1)C(=O)C2=CC=CC=C2)O	RPLC	2a	exogenous	drug	no	0.966788	0.833297	0.942001	0.846439
5.17366	130.041	5-Fluorocytosine	[M+H]+	C4H4FN3O	XRECTZIEBJDKEO-UHFFFAOYSA-N	C1=NC(=O)NC(=C1F)N	RPLC	3a	exogenous	drug	no	0.746412	0.934549	0.532159	0.549915
12.5426	408.125	Sitagliptin	[M+H]+	C16H15F6N5O	MFFMDFFZMYYVKS-SECBINFHSA-N	C1CN2C(=NN=C2C(F)(F)F)CN1C(=O)C[C@@H](CC3=CC(=C(C=C3F)F)F)N	RPLC	2a	exogenous	drug	no	0.767299	0.996077	0.717459	0.695677
13.6575	130.065	Quinoline	[M+H]+	C9H7N	SMWDFEZZVXVKRB-UHFFFAOYSA-N	C1=CC=C2C(=C1)C=CC=N2	RPLC	3a	exogenous	food	no	0.657369	0.0687365	0.00929065	0.00993597
5.23276	86.0964	Piperidine	[M+H]+	C5H11N	NQRYJNQNLNOLGT-UHFFFAOYSA-N	C1CCNCC1	HILIC	2a	exogenous	food, microbial	no	0.941362	0.948936	0.999713	0.933903
4.8084	130.086	piperidine-2-carboxylic acid	[M+H]+	C6H11NO2	HXEACLLIILLPRG-UHFFFAOYSA-N	C1CCNC(C1)C(=O)O	HILIC	2a	endogenous, exogenous	microbial	no	0.867543	0.734762	0.967936	0.747001
5.3572	138.055	3-Aminobenzoic acid	[M+H]+	C7H7NO2	XFDUHJPVQKIXHO-UHFFFAOYSA-N	C1=CC(=CC(=C1)N)C(=O)O	HILIC	3b	exogenous	toxin/pollutant	no	0.998799	0.486689	0.459585	0.405108
9.23097	132.077	3-Guanidinopropionic acid	[M+H]+	C4H9N3O2	KMXXSJLYVJEBHI-UHFFFAOYSA-N	C(CN=C(N)N)C(=O)O	HILIC	3b	endogenous	uncategorized	no	0.76971	0.746837	0.342694	0.375734
5.53758	109.076	p-Phenylenediamine	[M+H]+	C6H8N2	CBCKQZAAMUWICA-UHFFFAOYSA-N	C1=CC(=CC=C1N)N	HILIC	3a	uncategorized	uncategorized	no	0.995355	0.940371	0.90505	0.90459
11.8414	161.128	(3S)-3,7-diaminoheptanoic acid = L-beta-homolysine	[M+H]+	C7H16N2O2	PJDINCOFOROBQW-LURJTMIESA-N	C(CCN)C[C@@H](CC(=O)O)N	HILIC	3a	uncategorized	uncategorized	no	0.696388	0.363456	0.838531	0.392914
2.97676	131.071	2-Hydroxy-4-methylpentanoic acid	[M-H]-	C6H12O3	LVRFTAZAXQPQHI-UHFFFAOYSA-N	CC(C)CC(C(=O)O)O	HILIC	2a	endogenous, exogenous	food, microbial	no	0.381451	0.822213	0.145126	0.156373

[truncated: 6 more sheets: S10 MS-DIAL features, S11 ChemRICH results, S12 Bile acids quantified, S13 Linear model ND, S14 Linear model MCI, S15 Linear model AD]
